# Supplementary material for: The relationship between behavioral language laterality, face laterality and language performance in left-handers
Source: PLoS One. 2018 Dec 21;13(12):e0208696. doi: 10.1371/journal.pone.0208696 (PMC6303078; doi:10.1371/journal.pone.0208696)
Supplement: S1 Table — I.e.: Participant numbers corresponding to the raw data files on OpenScienceFramework DOI10.17605/OSF.IO/Y28HQ; sex; age; mean reaction times and error rates from the left and right visual field in the picture, word, face visual half field task and optimal viewing position task along with their corresponding lateralization indices; number of left and right ear reports in the dichotic listening and the corresponding lateralization indices; global Edinburgh Handedness Inventory scores and hand, ear, eye, foot scores; percentages familial sinistrality; total number of finger taps with the left and right hand and the corresponding lateralization indices; One-minute-test, Klepel and Lextale scores. VHF = visual half field; RT = reaction time; LVF = left visual field; RVF = right visual field; LI = lateralization index; OVP = optimal viewing position; DL = dichotic listening; EHI = Edinburgh Handedness Inventory. (XLSX) [file pone.0208696.s001.xlsx]

## Sheet: Rawdata_LIs
Participant	Sex	Age	Picture VHF						Word VHF						OVP						DL			Face VHF						EHI	Hand	Ear	Eye	Foot	%Familial sinistrality	FingerTapping			One-minute-test	Klepel	Lextale
			RT_LVF	RT_RVF	RT_LI	%Error_LVF	%Error_RVF	Error_LI	RT_LVF	RT_RVF	RT_LI	%Error_LVF	%Error_RVF	Error_LI	RT_LVF	RT_RVF	RT_LI	%Error_LVF	%Error_RVF	Error_LI	Left ear match	Right ear match	LI	RT_LVF	RT_RVF	RT_LI	%Error_LVF	%Error_RVF	Error_LI							Left hand	Right hand	LI
2	female	17	896.898	829.613	3.89717	21.25	5	61.9048	581.267	538.638	3.80648	39.0909	17.5926	37.9269	564.891	486.472	7.45874	2.66667	12	63.6364	28	20	-16.6667	512.622	598.08	-7.69409	7.5	32.5	-62.5	-36.3636	-12.5	-100	14.2857	50	0	577	556	-1.85349	80	70	90
3	female	18	561.1	514.03	4.37805	2.5	1.25	33.3333	350.542	273.494	12.3467	20.9091	3.66972	70.1391	501.662	482.75	1.92114	1.33333	1.33333	0	25	25	0	461.524	486.654	-2.65035	32.5	15	36.8421	-80	-68.75	100	60	-100	33.3333	635	599	-2.91734	88	59	91.25
4	female	18	584.284	596.812	-1.06069	2.5	2.5	0	428.836	382.319	5.73466	19.0909	1.85185	82.3151	565.275	521.794	3.99986	8	5.33333	-20	23	22	-2.22222	385.48	417.708	-4.01255	17.5	15	7.69231	-91.3043	-72.973	-100	-100	-100	50	628	541	-7.44226	93	71	91.25
5	female	19	749.893	685	4.52249	12.5	2.5	66.6667	457.542	355.386	12.5663	62.3853	6.42202	81.3333	511.887	449.338	6.50722	5.33333	16	50	20	26	13.0435	376.692	340.462	5.05202	25	40	-23.0769	-73.913	-58.8235	100	0	33.3333	33.3333	596	565	-2.67011	68	52	83.75
6	male	20	636.321	585.425	4.16583	0	1.25	-100	473.38	431.216	4.66113	22.2222	9.09091	41.9355	541.731	476.449	6.41164	8	8	0	16	27	25.5814	395.412	413.5	-2.23612	10	27.5	-46.6667	-91.6667	-72.2222	-25	-75	-100	40	669	589	-6.3593		59	78.75
7	male	18	790.507	757.847	2.1093	1.25	0	100	515.837	547.524	-2.97988	8.25688	8.18182	0.456621	536.71	524.581	1.14286	1.33333	1.33333	0	34	7	-65.8537	631.562	532.767	8.48522	10	20	-33.3333	-89.4737	-80	-25	-100	-66.6667	66.6667	812	628	-12.7778	91	70	90
8	male	25	671.569	603.471	5.3409	1.25	0	100	455.767	391.301	7.61053	47.7064	6.42202	76.2712	532.485	472.795	5.93769	2.66667	9.33333	55.5556	19	26	15.5556	544.486	594.5	-4.39112	10	40	-60	-81.8182	-72.973	100	-100	-100	16.6667	614	580	-2.84757	80	45	90
9	female	18	830.205	894.176	-3.70981	1.25	2.5	-33.3333	519.619	597.525	-6.97364	9.17431	8.25688	5.26316	595.351	587.167	0.69214	2.66667	0	-100	15	29	31.8182	432.875	548.27	-11.7613	15	5	50	-90.9091	-82.8571	-100	-14.2857	-100	33.3333	555	524	-2.87303	81	62	95
10	female	18	707.971	653.945	3.9669	3.75	1.25	50	435.475	359.385	9.57281	43.1193	6.42202	74.0741	672.162	683.985	-0.871847	9.33333	8	-7.69231	23	25	4.16667	683.364	662.077	1.58214	15	25	-25	-72.7273	-41.1765	-33.3333	-100	0	0	517	482	-3.5035	77	46	85
11	male	21	851.806	791.486	3.6707	7.5	0	100	664.176	741.561	-5.50488	13.6364	24.0741	-27.6786	623.281	593.957	2.40907	5.33333	10.6667	33.3333	19	29	20.8333	423.519	658	-21.6808	10	45	-63.6364	-33.3333	0	-50	20	100	0	742	839	6.13536	72	50	93.75
12	female	17	727	710.795	1.12711	2.5	2.5	0	614.155	466.457	13.668	26.6055	0.909091	93.3919	507.569	450.783	5.92547	6.66667	2.66667	-42.8571	27	25	-3.84615	555.56	520.444	3.26351	27.5	27.5	0	-82.6087	-64.2857	14.2857	60	-71.4286	0	523	474	-4.91474	76	59	91.25
13	female	17	881.667	770.71	6.715	3.75	1.25	50	563.105	487.07	7.2402	51.8182	12.844	60.2734	614.706	582.217	2.71433	6.66667	8	9.09091	18	30	25	673.226	584.5	7.05446	20	30	-20	-60	-43.75	-100	-100	-100	33.3333	540	508	-3.05344	78	64	88.75
14	male	17	617	552.865	5.48227	2.5	3.75	-20	315.651	259.372	9.78716	20.9091	1.85185	83.7278	393.415	360.784	4.32666	1.33333	12	80	21	29	16	282	341.125	-9.48847	22.5	27.5	-10	-55.5556	-57.1429	100	100	-100	33.3333	770	697	-4.97614	107	92	96.25
15	female	17	666.344	640.938	1.94348	1.25	3.75	-50	454.6	400.523	6.32385	42.2018	12.844	53.3333	823.571	684.1	9.25078	4	18.6667	64.7059	21	28	14.2857	557.432	764.6	-15.6704	5	22.5	-63.6364	-54.5455	-35.4839	-100	-60	0	0	557	526	-2.86242	73	49	92.5
16	female	20	677.231	653.271	1.80079	3.75	6.25	-25	338.944	396.541	-7.83104	17.4312	21.1009	-9.52381	555.538	472.443	8.08338	6.66667	13.3333	33.3333	24	28	7.69231	302.143	361.174	-8.89938	2.5	22.5	-80	-91.3043	-74.1935	-50	-71.4286	-100	0	322	294	-4.54545			86.25
17	female	18	875.889	815.273	3.58429	5	3.75	14.2857	732.444	565.139	12.8936	74.5455	15.7407	65.1315	593.476	519.282	6.66762	4	12	50	21	25	8.69565	368.708	396.034	-3.57325	35	12.5	47.3684	-90	-46.6667	-100	-20	-14.2857	25	605	664	4.64933	87	58	92.5
18	female	18	793	792.181	0.0516941	5	3.75	14.2857	486.475	458.688	2.94001	18.1818	0	100	875.397	766.211	6.65115	2.66667	4	20	24	12	-33.3333	651.786	602.086	3.96372	25	10	42.8571	-90	-74.1935	100	-100	-100	20	589	590	0.0848176	72	62	80
19	female	18	709.034	713.811	-0.33573	2.5	0	100	559.604	531.225	2.60158	43.5185	17.2727	43.1736	503.71	466.783	3.80503	8	8	0	25	29	7.40741	394.941	439.294	-5.3166	35	27.5	12	-73.913	-83.7838	0	20	-20	0	606	555	-4.39276	76	52	88.75
20	female	17	636.926	621.286	1.24309	0	0	0	374.912	402.023	-3.4895	5.50459	1.81818	50.3417	531.211	481.061	4.95427	9.33333	4	-40	29	23	-11.5385	255.286	355.276	-16.3768	10	7.5	14.2857	-60	-50	100	14.2857	-20	66.6667	603	580	-1.94421	100	87	87.5
21	female	17	728.821	799.898	-4.64944	1.25	5	-60	557.677	559.763	-0.186698	27.7778	18.1818	20.8791	478.492	485.531	-0.730163	12	9.33333	-12.5	18	12	-20	466.84	474.148	-0.776646	17.5	22.5	-12.5	-54.5455	-51.5152	0	-33.3333	-33.3333	0	439	401	-4.52381	54	42	85
22	female	17	792.083	770.176	1.40231	1.25	0	100	468.222	465.662	0.274151	1.83486	2.75229	-20	665.986	582.957	6.648	5.33333	1.33333	-60	22	31	16.9811	310.88	342.182	-4.79309	7.5	15	-33.3333	-100	-72.2222	-100	-60	-100	0	642	612	-2.39234	87	59	93.75
23	female	19	709.388	757.923	-3.30775	3.75	6.25	-25	669.083	453.819	19.1703	78.7037	11.8182	73.8888							20	26	13.0435	423.588	487.28	-6.99242	25	17.5	17.6471	-91.6667	-83.7838	-100	-100	-71.4286	25	636	605	-2.49799	84	63	88.75
24	female	18	675.754	688.192	-0.911925	3.75	2.5	20	468.089	440	3.09323	32.7273	10.1852	52.5304	724.657	683.059	2.95502	4	5.33333	14.2857	25	24	-2.04082	522.75	799.235	-20.9144	15	57.5	-58.6207	-55.5556	-26.6667	100	-60	33.3333	0	650	608	-3.33863	86	66	91.25
25	female	19	773.585	787.786	-0.909528	6.25	5	11.1111	546.906	494.892	4.99271	64.2202	27.5229	40	731.339	694.556	2.57969	9.33333	16	26.3158	26	31	8.77193	675.059	753.769	-5.50874	15	62.5	-61.2903	-44	-40.5405	-42.8571	-71.4286	-100	33.3333	227	225	-0.442478	95	52	91.25
26	male	20	649.984	659.866	-0.754384	3.75	2.5	20	389.059	411.392	-2.79012	44.9541	5.45455	78.3587	389.691	380.696	1.16766	6.66667	9.33333	16.6667	19	29	20.8333	331.091	401.318	-9.58853	20	30	-20	-36.8421	-9.67742	0	50	0	0	608	599	-0.74565	84	58	93.75
27	female	18	798.789	714.23	5.58882	1.25	0	100	697.107	570.545	9.98394	63.3028	22.9358	46.8085	563.254	591.543	-2.44973	6.66667	4	-25	24	24	0	599.818	627.28	-2.23795	15	37.5	-42.8571	-5.26316	-18.5185	66.6667	0	71.4286	0	557	254	-37.3613	77	55	92.5
28	female	20	650.522	682.028	-2.36437	1.25	3.75	-50	410.434	425.489	-1.80102	11.0092	1.83486	71.4286	486.405	478.945	0.772797	2.66667	1.33333	-33.3333	32	21	-20.7547	531.419	436.839	9.76812	7.5	2.5	50	-100	-78.9474	-100	-100	-100	0	571	548	-2.05541	85	66	88.75
29	male	26	715.649	696.905	1.3269	1.25	0	100	410	416.892	-0.833539	17.4312	0.917431	90	445.714	409.543	4.2293	5.33333	2.66667	-33.3333	21	24	6.66667	359.118	317.667	6.1247	12.5	45	-56.5217	8.33333	-16.6667	100	75	42.8571	16.6667	527	511	-1.54143	75	61	97.5
30	female	21										56.8807	30	30.9398	485.343	480.887	0.461125	5.33333	5.33333	0	17	25	19.0476	423.821	510.5	-9.27717	15	12.5	9.09091	-91.3043	-100	20	-100	-71.4286	0	455	429	-2.94118	72	50	91.25
31	female	20	637.585	636.364	0.0958421	1.25	0	100	292.32	299.603	-1.23035	63.6364	7.40741	79.1469	454.453	438.792	1.75332	2.66667	14.6667	69.2308	24	25	2.04082	409.133	394.75	1.78923	40	22.5	28	-73.913	-65.7143	100	-60	-75	0	554	500	-5.12334	78	69	95
32	female	20	770.931	740.329	2.02491	1.25	0	100	427.658	432.083	-0.514702	5.50459	2.75229	33.3333	382.682	364.529	2.42935	8	6.66667	-9.09091	25	25	0	395.833	435.645	-4.78808	5	5	0	30	40	60	0	60	25	754	742	-0.802139	75	75	87.5
33	male	21	642.708	600.845	3.36642	1.25	0	100	438.494	413.88	2.8877	8.25688	0	100	450.243	445.319	0.549824	4	5.33333	14.2857	31	24	-12.7273	359.278	429.038	-8.84933	5	20	-60	36.3636	54.2857	50	60	100	50	580	560	-1.75439	84	63	93.75
34	female	22	892.767	944.039	-2.7914	3.75	8.75	-40	564.076	797.255	-17.1287	10.0917	28.4404	-47.619	661.8	684.015	-1.65068	8	16	33.3333	27	12	-38.4615	580.647	808.68	-16.4132	45	22.5	33.3333	-100	-78.9474	-71.4286	-100	-100	0	568	534	-3.0853	75	65	95
36	female	21	793.968	764.359	1.90004	3.75	5	-14.2857	608.114	540.754	5.86318	49.0909	24.0741	34.1924	598.357	602.829	-0.372251	4	4	0	18	33	29.4118	475.303	626.645	-13.7341	15	15	0	-91.3043	-57.8947	-100	100	-33.3333	0	326	327	0.153139	86	42	96.25
37	female	22	681.119	643.507	2.83944	0	0	0	469.333	396.839	8.36949	41.8182	2.75229	87.6497	501.258	446.139	5.81796	4	13.3333	53.8462	17	21	10.5263	338.4	317.645	3.16363	2.5	10	-60	56.5217	67.5676	-50	100	100	0	494	500	0.603622	71	63	96.25
38	male	19	815.262	752.071	4.0317	2.5	0	100	605.852	491.086	10.4623	26.3636	1.83486	86.9861	605.522	527.338	6.9015	4	6.66667	25	15	33	37.5	464.032	560.111	-9.38139	17.5	55	-51.7241	-25	-11.1111	33.3333	-14.2857	33.3333	33.3333	587	563	-2.08696	75	63	90
39	female	18	743.357	777.412	-2.2393	0	1.25	-100	595.59	546.39	4.30832	40.367	10.0917	60	521.644	451.129	7.24892	5.33333	18.6667	55.5556	18	22	10	358.217	416.182	-7.48508	7.5	35	-64.7059	-5.26316	0	100	100	100	33.3333	636	625	-0.872324	78	62	90
40	female	22	526.231	451.4	7.6543	1.25	5	-60	224.816	197.866	6.37611	13.8889	2.72727	67.1733	328.082	312.903	2.36803	8	8	0	21	30	17.6471	326.182	294.889	5.03855	15	22.5	-20	-82.6087	-61.1111	-100	-42.8571	-100	0	562	546	-1.44404	83	69	95
41	male	20	710.811	644.07	4.92598	1.25	0	100	495.279	459.9	3.70388	22.7273	11.0092	34.7342	570.955	545.563	2.2742	5.33333	10.6667	33.3333	24	28	7.69231	480.545	546.944	-6.46225	5	52.5	-82.6087	-4.7619	3.7037	-100	0	66.6667	0	482	560	7.4856	97	64	96.25
42	male	21	833.589	848.863	-0.90781	6.25	3.75	25	663.81	661.635	0.16405	71.2963	27.2727	44.6627							3	45	87.5	345.368	345.84	-0.0682253	7.5	20	-45.4545	-80.9524	-75	-100	-100	-25	25	617	598	-1.56379			62.5
43	female	21	678.553	657.329	1.58875	2.5	0	100	435.662	391.918	5.28581	13.7615	0	100	591.425	539.473	4.59385	1.33333	2.66667	33.3333	23	33	17.8571	557.919	737.136	-13.8386	7.5	42.5	-70							366	322	-6.39535	84	83	93.75
44	male	19	738.646	727.667	0.748782	1.25	0	100	644.682	545.625	8.32196	40.7407	12.7273	52.3929	498.465	459.205	4.09946	0	5.33333	100	9	35	59.0909	353.615	443	-11.2205	17.5	32.5	-30	-70	-42.8571	50	14.2857	100	0	359	320	-5.74374	93	58	96.25
45	female	23	675.426	640.328	2.66753	0	2.5	-100	381.708	383.327	-0.211571	19.0909	24.7706	-12.9492	535.343	509.286	2.49443	6.66667	2.66667	-42.8571	19	26	15.5556	703.958	848.706	-9.32253	30	50	-25	-23.8095	-5.88235	14.2857	0	33.3333	80	409	358	-6.64928	95	67	97.5
46	female	18	696.958	725.652	-2.01698	1.25	1.25	0	581.182	511.569	6.3704	20.9091	20.3704	1.30506	529.484	512.043	1.67461	5.33333	12	38.4615	37	18	-34.5455	694.517	487.906	17.4735	15	15	0	-73.913	-51.3514	-100	0	-100	66.6667	225.5	235.5	2.1692	68	56	91.25
47	female	18	877.71	889.806	-0.684317	0	0	0	742.364	653.789	6.34416	62.963	14.5455	62.4674	516.176	498.899	1.70213	8	9.33333	7.69231	22	31	16.9811	611.4	469.24	13.1552	37.5	15	42.8571	-60	-51.7241	-100	-33.3333	-14.2857	0	309	290.5	-3.0859	74	49	91.25
48	female	18	986.026	904.885	4.29111	25	2.5	81.8182	678.333	497.143	15.4142	87.156	19.0909	64.0631	810.527	693.662	7.76932	5.33333	22.6667	61.9048	20	34	25.9259	582.433	647.308	-5.27545	20	30	-20	-52.381	-66.6667	100	75	-33.3333	20	285	285.5	0.0876424	62	42	86.25
49	female	18	752.016	713.952	2.59655	2.5	1.25	33.3333	522.211	494.975	2.67754	16.3636	10.1852	23.272	604.551	588.735	1.32537	4	8	33.3333	21	25	8.69565	570.067	656.5	-7.04677	15	22.5	-20	-64.7059	-50	100	50	50	25	305	291	-2.34899	96	53	88.75
50	female	18	798.415	845.516	-2.86515	2.5	3.75	-20	516.135	476.5	3.99287	34.8624	13.7615	43.3962	707.348	676.971	2.19438	5.33333	8	20	20	22	4.7619	411.615	534.696	-13.0063	25	35	-16.6667	21.7391	21.2121	-100	100	75	0	272.5	259.5	-2.44361	84	54	92.5
51	female	23	790.101	761.473	1.84512	0	0	0	357.929	361.494	-0.495649	5.50459	1.83486	50	345.81	342.328	0.505995	14.6667	12	-10	25	26	1.96078	544.182	639.667	-8.06563	10	30	-50	-25	-7.69231	100	20	33.3333	0	306	301	-0.823723	91	73	92.5
52	male	19	837.656	847.424	-0.579675	0	0	0	552.875	516.04	3.44598	11.1111	4.54545	41.9355	503.232	458.125	4.692	4	6.66667	25	24	21	-6.66667	545.273	482.432	6.11462	15	7.5	33.3333	-91.3043	-69.697	-100	-20	-66.6667	33.3333	362	330	-4.62428	77	57	97.5
53	female	22	622.197	578.246	3.6612	0	0	0	407.63	352.2	7.29501	28.4404	6.42202	63.1579	519.681	494.739	2.45875	8	4	-33.3333	10	36	56.5217	444.722	402.2	5.02079	22.5	42.5	-30.7692	-56.5217	-24.3243	-100	25	-33.3333	50	339	338	-0.14771	97	75	95
54	male	18	738.86	725.491	0.912925	0	2.5	-100	475.967	431.351	4.91736	34.8624	15.5963	38.1818	467.857	432.613	3.91398	9.33333	12	12.5	24	29	9.43396	469.708	662.111	-16.9994	10	50	-66.6667	0	12	-100	0	71.4286	50	207	204	-0.729927	73	62	87.5
55	male	17	788.857	712.512	5.08502	7.5	0	100	674.868	577.175	7.80272	51.3761	11.0092	64.7059	654.689	577.194	6.29078	14.6667	14.6667	0	19	37	32.1429	713.636	691.455	1.57867	40	37.5	3.22581	-82.6087	-67.5676	-100	-100	-71.4286	0	286	262	-4.37956	79	55	87.5
56	female	17	784.074	741.767	2.77266	1.25	2.5	-33.3333	507.424	445.143	6.53827	26.3636	1.85185	86.8735	486.377	484.778	0.164653	1.33333	2.66667	33.3333	17	28	24.4444	392.172	459.5	-7.90534	5	15	-50	-81.8182	-63.6364	-100	20	-100	66.6667	235	227	-1.7316	60	55	92.5
57	female	18	665.344	607.661	4.53123	0	0	0	555.827	460.03	9.43013	17.4312	10.0917	26.6667	598.62	575.549	1.96483	1.33333	2.66667	33.3333	19	34	28.3019	480.824	689.226	-17.8114	7.5	22.5	-50	-100	-78.9474	-71.4286	-25	-100	0	267	274	1.2939	78	63	87.5
58	female	18	791.826	779.521	0.783083	0	0	0	534.233	501.28	3.1822	45.8716	3.66972	85.1852	603.892	595.121	0.731526	8	12	20	9	44	66.0377	617.242	756.043	-10.1072	10	37.5	-57.8947	-80.9524	-58.6207	0	-14.2857	-60	25	249	248	-0.201207	58	56	96.25
59	female	18	664.727	642.775	1.67897	5	0	100	310.86	302.288	1.39799	20.9091	11.1111	30.5994	563.754	487.722	7.23092	2.66667	8	50	21	26	10.6383	377.069	487.684	-12.7915	15	50	-53.8462	-57.8947	-54.2857	100	100	100	25	254	239	-3.0426	70	56	91.25
60	female	19	847.804	750.607	6.08084	0	0	0	650.323	624.329	2.03927	20.1835	4.58716	62.963	646.303	575.739	5.77426	4	8	33.3333	11	44	60							-47.8261	-24.3243	-100	100	-100	0	296	262	-6.09319	90	69	95
61	female	22	815.342	774.229	2.58648	0	0	0	466.726	441.12	2.82047	13.7615	10.0917	15.3846	602.174	579.781	1.89458	2.66667	8	50	23	30	13.2075				97.5	97.5	0	-80.9524	-88.5714	-50	-75	-71.4286	0	332	282	-8.14332	74	70	85
62	male	17	862.765	794.686	4.10742	18.75	11.25	25	776.769	620.139	11.2126	77.0642	14.6789	68	818.051	825.106	-0.429369	2.66667	12	63.6364	16	36	38.4615							-91.3043	-72.2222	-100	20	33.3333	0	335	297	-6.01266	73	50	95
63	male	18	568.128	756.511	-14.2215	1.25	11.25	-80	408.196	386.014	2.79308	22.9358	5.50459	61.2903	535.352	458.847	7.69513	1.33333	2.66667	33.3333	24	27	5.88235	444.941	698.062	-22.1453	35	50	-17.6471	-15.7895	15.1515	50	100	50	0	229	252	4.7817	75	68	97.5
64	female	22	790.286	806.297	-1.00284	10	13.75	-15.7895	469.865	427.308	4.74348	60.5505	21.1009	48.3146	412.2	399.441	1.57204	20	21.3333	3.22581	20	23	6.97674							-21.7391	11.7647	-100	14.2857	20	0	329	314	-2.33281	68	60	91.25
65	female	18	766.058	671.094	6.60781	2.5	0	100	462.167	419.195	4.87555	22.2222	6.36364	55.477	524.015	495.2	2.82719	5.33333	5.33333	0	25	23	-4.16667	608.812	612.486	-0.300763	12.5	10	11.1111	-100	-82.8571	-100	-14.2857	-100	33.3333	284	278	-1.06762	89	63	95
66	female	18	771.603	815.104	-2.74162	1.25	1.25	0	467.763	466.727	0.11085	13.6364	6.42202	35.9667	544.847	529	1.47576	8	14.6667	29.4118				680.848	664.828	1.19055	5	17.5	-55.5556	25	38.8889	100	-100	100	0	261	253	-1.55642	66	46	91.25
67	female	18	652.537	642.364	0.785672	0	0	0	502.033	440.657	6.51075	33.0275	9.17431	56.5217	583.328	548.459	3.08084	14.6667	21.3333	18.5185	19	37	32.1429	439.6	570.633	-12.9706	12.5	20	-23.0769	-100	-78.9474	-100	-100	-100	0	357	338	-2.73381	72	56	91.25
68	male	26																			20	27	14.8936	363.3	415.867	-6.74652	2.5	5	-33.3333	-72.7273	-58.8235	-100	0	-42.8571	0	421	355	-8.50515	110	95
69	male	20	604.176	557.843	3.98731	1.25	1.25	0	402.25	291.269	16.0026	17.5926	5.45455	52.6662	521.25	484.262	3.67857	10.6667	12	5.88235	26	15	-26.8293	633.139	778.08	-10.2706	2.5	27.5	-83.3333	-54.5455	-22.2222	-100	-100	50	0	354	323	-4.57903	91	72	93.75
70	male	29	523.814	549.209	-2.36672	2.5	1.25	33.3333	266.157	285.989	-3.59168	11.9266	4.58716	44.4444	459.845	454.846	0.546514	8	2.66667	-50	36	11	-53.1915	497.105	464.2	3.42298	12.5	20	-23.0769	-72.7273	-77.1429	100	20	-71.4286	0	296.5	310	2.22589	78	57	83.75
71	male	18	547.939	528.393	1.81598	2.5	3.75	-20	311.083	282.117	4.88312	37.2727	10.1852	57.077	526.809	480.463	4.60116	9.33333	6.66667	-16.6667	23	19	-9.52381	396.375	575.727	-18.4499	32.5	35	-3.7037	-83.3333	-78.9474	100	-100	-50	0	337.5	323	-2.19531	69	50	90
72	male	21	832.224	904.873	-4.1822	6.25	1.25	66.6667	434.31	408.606	3.04931	6.42202	3.66972	27.2727	392.155	364.032	3.71911	4	4	0	23	27	8	338.1	512.455	-20.4989	17.5	37.5	-36.3636	-80	-73.3333	-100	20	-42.8571	0	374.5	367.5	-0.943396	86	65	92.5
73	female	24	718.703	650.667	4.96845	2.5	0	100	355.091	388.4	-4.48009	7.27273	2.72727	45.4545	541.62	547.861	-0.572878	2.66667	5.33333	33.3333	18	24	14.2857	391.375	478.621	-10.0283	5	20	-60	-100	-100	-100	-50	-100	42.8571	310	288.5	-3.59231	92	70	92.5
74	female	19	909	846.342	3.56955	2.5	0	100	683.809	555.589	10.3453	34.8624	8.25688	61.7021	778.754	764.338	0.934174	1.33333	2.66667	33.3333	20	28	16.6667	531.353	502.885	2.75259	12.5	22.5	-28.5714	-39.1304	-15.7895	100	60	42.8571	0	327	312	-2.34742	77	58	88.75
75	female	18	691.071	633.342	4.35883	3.75	1.25	50	432.031	440.28	-0.945731	22.7273	8.33333	46.3415	499.985	444.178	5.91071	2.66667	12	63.6364	21	29	16	549.086	530.394	1.73155	7.5	12.5	-25	5.26316	-13.3333	100	-33.3333	100	0	363	367	0.547945	102	67	86.25
76	female	18	743.043	736.532	0.440073	1.25	1.25	0	378.5	362.461	2.16467	21.2963	5.45455	59.2196	465.361	453.746	1.26369	0	2.66667	100	16	33	34.6939	482.882	413.029	7.79685	12.5	0	100	-47.3684	-41.1765	20	-60	-20	0	339	324	-2.26244	89	63	87.5
77	female	18	648.448	601.939	3.71952	1.25	0	100	324.491	345.059	-3.0719	11.8182	0	100	495.303	459.726	3.72525	13.3333	9.33333	-17.6471	29	22	-13.7255	369.55	408.182	-4.96724	30	32.5	-4	-90.4762	-81.8182	-100	-66.6667	-50	25	271	280	1.63339	80	73	91.25
78	male	18	852.816	936.819	-4.6939	0	0	0	694.78	688.193	0.476285	30.5556	14.5455	35.4983	643.729	700.262	-4.20633	8	14.6667	29.4118	46	9	-67.2727	804.059	750.455	3.4483	47.5	35	15.1515	-91.6667	-78.9474	-66.6667	-50	-100	25	434	295	-19.0672	54	35	85
79	male	18	621.923	593.433	2.34419	2.5	5	-33.3333	321.449	330.32	-1.36102	27.5229	17.4312	22.449	561.914	558.53	0.302021	10.6667	5.33333	-33.3333	30	25	-9.09091	622.88	664.556	-3.2371	10	22.5	-38.4615	-83.3333	-64.7059	-75	14.2857	-25	0	312	287	-4.17362	97	71	76.25
80	female	22	673.776	653.569	1.52235	2.5	0	100	368.151	338.659	4.17261	35.4545	4.58716	77.0881	516.739	501.014	1.54507	2.66667	1.33333	-33.3333	21	26	10.6383	554.485	738.562	-14.236	5	52.5	-82.6087	-14.2857	-9.09091	60	0	14.2857	33.3333	299	244	-10.1289	76	51	96.25
81	male	20	606.804	579.481	2.30319	0	0	0	457.184	412.807	5.10079	32.1101	10.0917	52.1739	463.238	421.169	4.75676	4	14.6667	57.1429	14	34	41.6667	368.5	537.737	-18.6747	5	20	-60	-56.5217	-33.3333	-14.2857	60	60	0	378	332	-6.47887	95	64	93.75
82	male	19	784.569	697.106	5.90299	7.5	6.25	9.09091	446.36	386.701	7.16138	22.0183	3.66972	71.4286	469.922	439.609	3.33284	8	12	20	33	20	-24.5283	331	424.316	-12.3545	10	30	-50	-100	-77.1429	-100	-50	-100	0	327	287	-6.51466	90	68	77.5
83	male	29	734.409	691.75	2.99119	5	3.75	14.2857	346.39	281.6	10.3171	46.2963	10.9091	61.8599	566.07	468.423	9.43918	1.36986	21.6216	88.0837	18	32	28	452.458	532.208	-8.09919	22.5	40	-28	-54.5455	-44.4444	20	-14.2857	-42.8571	0	364	327	-5.35456	84	76	92.5
84	male	19	658.857	658.036	0.0623269	3.75	2.5	20	349.737	383.393	-4.59078	13.7615	4.58716	50	675.328	660.757	1.09059	4	8	33.3333	20	26	13.0435	766.097	767.226	-0.0736331	2.5	7.5	-50	-65.2174	-55.5556	-75	50	-75	0	144	125	-7.0632	99	75	97.5
85	female	33	737.825	665.129	5.18161	3.75	3.75	0							768.864	742.544	1.74144	2.66667	14.6667	69.2308	17	33	32	670.529	645.913	1.86992	55	40	15.7895	-91.3043	-78.9474	100	-100	-100	44.4444	268	271	0.556586	89	77	97.5
86	female	19	532.429	546.86	-1.33717	1.25	0	100	265.578	319.156	-9.16271	11.9266	32.1101	-45.8333	426.125	476.561	-5.58728	10.6667	13.3333	11.1111	36	17	-35.8491	298.048	330.263	-5.12733	5	30	-71.4286	-90.4762	-88.2353	-100	-100	-100	0	337	331	-0.898204	83	65	90
87	female	18	704.954	688.178	1.20418	3.75	0	100	405.062	396.324	1.09038	10	3.7037	45.9459	420.779	422.75	-0.233612	11.1111	6.75676	-24.3697	20	16	-11.1111	735.5	694.571	2.86199	32.5	10	52.9412	-54.5455	-50	-14.2857	-14.2857	-14.2857	0	281	280	-0.178253	85	63	85
88	female	19	705.604	667.571	2.76969	7.5	0	100	472.109	453.261	2.03679	38.5321	10.9091	55.8704	639.855	628.967	0.858089	12	13.3333	5.26316	34	15	-38.7755	631.2	759.522	-9.22699	22.5	32.5	-18.1818	-4.7619	25	0	33.3333	50	0	282	312	5.05051	86	61	88.75
89	female	19	910.365	877.714	1.82604	5	0	100	663.938	595.306	5.45018	26.6055	6.42202	61.1111	589.662	557.194	2.83098	4	6.66667	25	28	22	-12	521.5	613.296	-8.08923	35	22.5	21.7391	-18.1818	-37.1429	100	0	50	0	314	301	-2.11382			83.75
90	female	19	782.778	783.986	-0.0771468	2.5	1.25	33.3333	688.271	520.942	13.8378	43.6364	9.25926	64.9905				4.25532	19.4444	64.0898	23	21	-4.54545	515.696	526.348	-1.02224	20	17.5	6.66667	-72.7273	-50	-100	-42.8571	-100	0	317	304	-2.0934	96	84	86.25
91	female	19	666.61	653.442	0.997526	1.25	2.5	-33.3333	380.15	348.582	4.33187	33.0275	10.0917	53.1915	419.226	391.899	3.36906	8	16	33.3333	21	29	16	363.095	548.2	-20.3123	2.5	40	-88.2353	-90.4762	-64.7059	0	0	-100	0	259	205	-11.6379	63	50	95
92	female	17	665.808	659.785	0.454408	2.5	1.25	33.3333	505.25	667.529	-13.8372	7.40741	53.6364	-75.7308	429.113	458.507	-3.31162	8	2.66667	-50	34	10	-54.5455	660.417	879.12	-14.2058	7.5	35	-64.7059	-89.4737	-73.3333	-100	-100	-100	0	218	217	-0.229885	80	56	96.25
93	female	17	684.02	638.25	3.4615	1.25	0	100	506.811	439.759	7.08376	32.4074	4.54545	75.3986	501.478	466.162	3.64969	8	9.33333	7.69231	16	31	31.9149	399.139	321	10.8505	5	17.5	-55.5556	9.09091	20	71.4286	0	71.4286	50	299	288	-1.87394	60	49	96.25
94	female	18	665.873	622.271	3.38485	0	0	0	547.758	471.64	7.46701	32.7273	9.25926	55.8941	525.242	507.344	1.73338	10.6667	9.33333	-6.66667	22	21	-2.32558	336.889	572.406	-25.9011	7.5	10	-14.2857	33.3333	35.4839	100	0	33.3333	0	279	303	4.12371	62	50	85
95	female	18	786.484	682.529	7.07648	10	3.75	45.4545	622.484	413.213	20.2058	65.1376	14.5455	63.4917	514.97	483.824	3.11842	6.66667	6.66667	0	22	25	6.38298	631.833	589.926	3.43009	25	32.5	-13.0435	-73.913	-62.1622	50	-50	0	0	410	294	-16.4773	107	87	93.75
96	female	19	844.389	796.391	2.92529	0	0	0	614.371	506.36	9.63759	21.1009	2.75229	76.9231	486.944	480.362	0.680379	6.66667	5.33333	-11.1111	26	25	-1.96078	506.455	570.379	-5.93636	10	17.5	-27.2727	-71.4286	-62.5	-100	-14.2857	-100	0	338	321	-2.57967	78	63	92.5
97	female	17	784.238	829.941	-2.83135	5	2.5	33.3333	441.508	408.374	3.89867	10.1852	0.909091	83.6115							21	22	2.32558	446.423	452.036	-0.624696	20	12.5	23.0769	-61.9048	-51.5152	-100	-75	-33.3333	0	311	306	-0.810373	81	66	87.5
98	male	19	808.913	858.212	-2.95713	5	6.25	-11.1111	515.422	576.5	-5.59364	34.8624	54.1284	-21.6495	576.211	602.171	-2.20303	6.66667	2.66667	-42.8571	31	19	-24	688.412	696.19	-0.561801	47.5	27.5	26.6667	-100	-83.7838	-100	-100	-100	33.3333	279	267	-2.1978	81	43	72.5
99	male	18	870.706	869.63	0.0618417	3.75	3.75	0	565.857	589.297	-2.02918	10.1852	3.63636	47.3812	446.875	498.061	-5.41684	10.6667	10.6667	0	22	19	-7.31707	390.259	447.381	-6.81936	10	20	-33.3333	-47.8261	-29.7297	-100	-25	33.3333	33.3333	242	229	-2.76008	69	48	92.5
100	female	18	646.661	590.492	4.5402	0	0	0	266.245	270.377	-0.769958	0.909091	0	100	382.721	347.515	4.82111	10.6667	4	-45.4545	10	29	48.7179	443.37	423.64	2.27568	12.5	30	-41.1765	-61.9048	-70.5882	50	60	-42.8571	0	293	251	-7.72059	80	75	97.5
